# Supplementary material for: Cloacal Microbiome Structure in a Long-Distance Migratory Bird Assessed Using Deep 16sRNA Pyrosequencing
Source: PLoS One. 2015 Sep 11;10(9):e0137401. doi: 10.1371/journal.pone.0137401 (PMC4567286; doi:10.1371/journal.pone.0137401)
Supplement: S1 Table — (XLS) [file pone.0137401.s003.xls]

## Sheet: Sheet1
Sample id	Barcode	Breeding pair	Sex	Locality	No. of sequences	No. of OTUs	Phylogentic Diversity	Chao1	Goods coverage	ENA accesion no.
61F5BF	CTATAGCGTA	A	F	A	4915	104	10.9553	117.2	0.997536	ERS530062
51F5AM	AGCTCACGTA	A	M	A	3035	111	11.1757	139.111	0.992419	ERS530055
62F9BF	TACGTCATCA	B	F	B	5732	130	11.0878	138	0.997166	ERS530063
52F9AM	AGTATACATA	B	M	B	1656	92	8.2608	131.048	0.975121	ERS530056
53F10AF	AGTCGAGAGA	C	F	B	2135	94	7.82059	107	0.993815	ERS530057
63F10BM	TAGTCGCATA	C	M	B	4547	206	15.926	243.05	0.991345	ERS530064
54F11AF	AGTGCTACGA	D	F	B	3113	140	11.6834	154.882	0.992566	ERS530058
64F11BM	TATATATACA	D	M	B	6616	129	11.1702	154.3	0.996524	ERS530065
55F12AF	CGATCGTATA	E	F	B	7361	120	10.8663	135.6	0.998212	ERS530059
65F12BM	TATGCTAGTA	E	M	B	5029	117	10.0539	134.5	0.996934	ERS530066
58F13AF	CGTACAGTCA	F	F	A	7021	196	15.5081	231	0.994789	ERS530060
66F13BM	TCACGCGAGA	F	M	A	5422	168	16.5336	191.625	0.994819	ERS530067
59F15F	CGTACTCAGA	G	F	B	6408	281	19.7391	424.133	0.982196	ERS530061
67F15BM	TCGATAGTGA	G	M	B	8110	178	14.0451	206.875	0.997255	ERS530068

## Sheet: revision
Sample id	Barcode	Breeding pair	Sex	Locality	No. of sequences	No. of OTUs	Phylogentic Diversity	Chao1	CatchAll	Goods coverage	ENA accesion no.
61F5BF	CTATAGCGTA	A	F	A	4915	104	10.9553	117.2	111.8	0.997536	ERS530062
51F5AM	AGCTCACGTA	A	M	A	3035	111	11.1757	139.111	151.9	0.992419	ERS530055
62F9BF	TACGTCATCA	B	F	B	5732	130	11.0878	138	179.1	0.997166	ERS530063
52F9AM	AGTATACATA	B	M	B	1656	92	8.2608	131.048	192.2	0.975121	ERS530056
53F10AF	AGTCGAGAGA	C	F	B	2135	94	7.82059	107	104.5	0.993815	ERS530057
63F10BM	TAGTCGCATA	C	M	B	4547	206	15.926	243.05	271.1	0.991345	ERS530064
54F11AF	AGTGCTACGA	D	F	B	3113	140	11.6834	154.882	170.1	0.992566	ERS530058
64F11BM	TATATATACA	D	M	B	6616	129	11.1702	154.3	196.4	0.996524	ERS530065
55F12AF	CGATCGTATA	E	F	B	7361	120	10.8663	135.6	134.4	0.998212	ERS530059
65F12BM	TATGCTAGTA	E	M	B	5029	117	10.0539	134.5	156.9	0.996934	ERS530066
58F13AF	CGTACAGTCA	F	F	A	7021	196	15.5081	231	323.1	0.994789	ERS530060
66F13BM	TCACGCGAGA	F	M	A	5422	168	16.5336	191.625	246.6	0.994819	ERS530067
59F15F	CGTACTCAGA	G	F	B	6408	281	19.7391	424.133	570.4	0.982196	ERS530061
67F15BM	TCGATAGTGA	G	M	B	8110	178	14.0451	206.875	288.4	0.997255	ERS530068
