# Supplementary material for: Cloacal Microbiome Structure in a Long-Distance Migratory Bird Assessed Using Deep 16sRNA Pyrosequencing
Source: PLoS One. 2015 Sep 11;10(9):e0137401. doi: 10.1371/journal.pone.0137401 (PMC4567286; doi:10.1371/journal.pone.0137401)
Supplement: S2 Table — Shown are OTUs represented by > 0.1% sequences and detected in at least two individuals. The Table includes information on taxonomic classification to genus level, proportion of high quality reads represented by a given OTU (Prop. Seqs.), the proportion of individuals for which a given OTU was detected (Prop. Individual) and the corrected moment estimate of k of the negative binomial distribution (k param.). (XLS) [file pone.0137401.s004.xls]

## Sheet: dominating_otus
Prop. Individual	Prop. Seqs.	k param.	Kingdom	Phylum	Class	Order	Family	Genus
0.785714	0.0105907	0.720566	Bacteria	Actinobacteria	Actinobacteria	Actinomycetales	Corynebacteriaceae	Corynebacterium
0.142857	0.00171589	0.00738007	Bacteria	Actinobacteria	Actinobacteria	Actinomycetales	Corynebacteriaceae	Corynebacterium
0.714286	0.0100844	0.392857	Bacteria	Actinobacteria	Actinobacteria	Actinomycetales	Corynebacteriaceae	Corynebacterium
0.357143	0.00251758	0.386567	Bacteria	Actinobacteria	Actinobacteria	Actinomycetales	Corynebacteriaceae	Corynebacterium
0.928571	0.034135	0.993952	Bacteria	Actinobacteria	Actinobacteria	Actinomycetales	Corynebacteriaceae	Corynebacterium
0.857143	0.00600563	0.549022	Bacteria	Actinobacteria	Actinobacteria	Actinomycetales	Corynebacteriaceae	Corynebacterium
0.428571	0.00399437	0.178663	Bacteria	Actinobacteria	Actinobacteria	Actinomycetales	Corynebacteriaceae	Corynebacterium
0.142857	0.00116737	0.0892857	Bacteria	Actinobacteria	Actinobacteria	Actinomycetales	Corynebacteriaceae	Corynebacterium
0.357143	0.00336146	0.172074	Bacteria	Actinobacteria	Actinobacteria	Actinomycetales	Corynebacteriaceae	Corynebacterium
0.5	0.00229255	0.0538681	Bacteria	Actinobacteria	Actinobacteria	Actinomycetales	Intrasporangiaceae	NA
0.428571	0.0021097	0.182159	Bacteria	Actinobacteria	Actinobacteria	Actinomycetales	Dermabacteraceae	Brachybacterium
0.714286	0.00900141	0.255736	Bacteria	Actinobacteria	Actinobacteria	Actinomycetales	Intrasporangiaceae	NA
0.285714	0.00136428	0.194487	Bacteria	Actinobacteria	Acidimicrobiia	Acidimicrobiales	C111	NA
0.285714	0.00113924	0.0524379	Bacteria	Deferribacteres	Deferribacteres	Deferribacterales	Deferribacteraceae	Denitrovibrio
0.571429	0.00398031	0.385774	Bacteria	Cyanobacteria	Chloroplast	Streptophyta	NA	NA
0.5	0.00161744	0.738725	Bacteria	Cyanobacteria	Synechococcophycideae	Synechococcales	Synechococcaceae	Prochlorococcus
0.428571	0.00115331	0.34181	Bacteria	Bacteroidetes	Sphingobacteriia	Sphingobacteriales	Chitinophagaceae	NA
0.142857	0.00194093	0.0420726	Bacteria	Bacteroidetes	Bacteroidia	Bacteroidales	Porphyromonadaceae	Porphyromonas
0.285714	0.00201125	0.0359572	Bacteria	Bacteroidetes	Flavobacteriia	Flavobacteriales	Flavobacteriaceae	Chryseobacterium
0.428571	0.00198312	0.259767	Bacteria	Bacteroidetes	Flavobacteriia	Flavobacteriales	Flavobacteriaceae	NA
0.285714	0.00142053	0.112062	Bacteria	Bacteroidetes	Flavobacteriia	Flavobacteriales	Flavobacteriaceae	Chryseobacterium
0.142857	0.00153305	0.0258503	Bacteria	Bacteroidetes	Flavobacteriia	Flavobacteriales	Flavobacteriaceae	NA
0.285714	0.0011955	0.0770893	Bacteria	Proteobacteria	Gammaproteobacteria	Pseudomonadales	Pseudomonadaceae	NA
0.285714	0.00357243	0.0725832	Bacteria	Proteobacteria	Gammaproteobacteria	Pseudomonadales	Pseudomonadaceae	NA
0.928571	0.0228551	0.494447	Bacteria	Proteobacteria	Gammaproteobacteria	Pseudomonadales	Pseudomonadaceae	NA
0.214286	0.01173	0.00304876	Bacteria	Proteobacteria	Gammaproteobacteria	Legionellales	Coxiellaceae	Rickettsiella
0.142857	0.00154712	0.00862069	Bacteria	Proteobacteria	Gammaproteobacteria	Xanthomonadales	Xanthomonadaceae	Wohlfahrtiimonas
0.428571	0.00147679	0.289544	Bacteria	Proteobacteria	Betaproteobacteria	Neisseriales	Neisseriaceae	NA
1	0.0258931	0.335251	Bacteria	Proteobacteria	Betaproteobacteria	Burkholderiales	Comamonadaceae	Comamonas
0.928571	0.00196906	0.50233	Bacteria	Proteobacteria	Betaproteobacteria	Burkholderiales	Comamonadaceae	Comamonas
0.357143	0.00122363	0.122727	Bacteria	Proteobacteria	Betaproteobacteria	Burkholderiales	Comamonadaceae	Comamonas
0.214286	0.00126582	0.100843	Bacteria	Proteobacteria	Betaproteobacteria	Burkholderiales	Comamonadaceae	Acidovorax
0.357143	0.00104079	0.220217	Bacteria	Proteobacteria	Betaproteobacteria	Burkholderiales	Comamonadaceae	Diaphorobacter
0.928571	0.00654008	1.08844	Bacteria	Proteobacteria	Betaproteobacteria	Burkholderiales	Comamonadaceae	NA
0.357143	0.00317862	0.0271374	Bacteria	Proteobacteria	Betaproteobacteria	Burkholderiales	Oxalobacteraceae	Janthinobacterium
1	0.0155415	0.98101	Bacteria	Proteobacteria	Betaproteobacteria	Burkholderiales	Oxalobacteraceae	Janthinobacterium
0.142857	0.0016737	0.0200063	Bacteria	Proteobacteria	Gammaproteobacteria	Aeromonadales	Aeromonadaceae	NA
0.285714	0.00126582	0.0934579	Bacteria	Proteobacteria	Gammaproteobacteria	Enterobacteriales	Enterobacteriaceae	NA
0.642857	0.00817159	0.234746	Bacteria	Proteobacteria	Gammaproteobacteria	Enterobacteriales	Enterobacteriaceae	Enterobacter
0.5	0.00140647	0.181818	Bacteria	Proteobacteria	Gammaproteobacteria	Enterobacteriales	Enterobacteriaceae	NA
1	0.0549648	0.165381	Bacteria	Proteobacteria	Gammaproteobacteria	Enterobacteriales	Enterobacteriaceae	NA
0.142857	0.00834037	0.00335452	Bacteria	Proteobacteria	Gammaproteobacteria	Enterobacteriales	Enterobacteriaceae	NA
0.285714	0.00165963	0.0141278	Bacteria	Proteobacteria	Gammaproteobacteria	Vibrionales	Vibrionaceae	NA
0.214286	0.00154712	0.162486	Bacteria	Proteobacteria	Gammaproteobacteria	Alteromonadales	Pseudoalteromonadaceae	Pseudoalteromonas
0.285714	0.00299578	0.027116	Bacteria	Proteobacteria	Gammaproteobacteria	Pasteurellales	Pasteurellaceae	Actinobacillus
0.642857	0.00555556	0.338435	Bacteria	Proteobacteria	Gammaproteobacteria	Enterobacteriales	Enterobacteriaceae	Candidatus Hamiltonella
0.714286	0.0806188	0.307259	Bacteria	Proteobacteria	Gammaproteobacteria	Enterobacteriales	Enterobacteriaceae	Candidatus Hamiltonella
1	0.0143882	0.0336668	Bacteria	Proteobacteria	Gammaproteobacteria	Pseudomonadales	Moraxellaceae	Enhydrobacter
0.428571	0.00407876	0.126807	Bacteria	Proteobacteria	Gammaproteobacteria	Pseudomonadales	Moraxellaceae	Acinetobacter
0.428571	0.00164557	0.580874	Bacteria	Proteobacteria	Gammaproteobacteria	Pseudomonadales	Moraxellaceae	Acinetobacter
0.357143	0.00122363	0.0600294	Bacteria	Proteobacteria	Gammaproteobacteria	Pseudomonadales	Moraxellaceae	Acinetobacter
0.928571	0.0085654	0.95527	Bacteria	Proteobacteria	Gammaproteobacteria	Pseudomonadales	Moraxellaceae	Acinetobacter
0.857143	0.0223769	0.1238	Bacteria	Proteobacteria	Gammaproteobacteria	Pseudomonadales	Moraxellaceae	Acinetobacter
0.428571	0.00350211	0.0628301	Bacteria	Proteobacteria	Gammaproteobacteria	Pseudomonadales	Moraxellaceae	Acinetobacter
0.428571	0.00277075	0.0466526	Bacteria	Proteobacteria	Gammaproteobacteria	Pseudomonadales	Moraxellaceae	Acinetobacter
0.928571	0.013474	0.0835644	Bacteria	Proteobacteria	Gammaproteobacteria	Pseudomonadales	Moraxellaceae	Acinetobacter
0.785714	0.00506329	0.0932722	Bacteria	Proteobacteria	Gammaproteobacteria	Pseudomonadales	Moraxellaceae	Acinetobacter
0.5	0.00185654	0.317456	Bacteria	Proteobacteria	Gammaproteobacteria	Xanthomonadales	Xanthomonadaceae	Stenotrophomonas
0.5	0.0016315	0.418182	Bacteria	Proteobacteria	Alphaproteobacteria	Rickettsiales	Rickettsiaceae	Rickettsia
0.142857	0.00414909	0.0193483	Bacteria	Proteobacteria	Alphaproteobacteria	Rhodospirillales	Acetobacteraceae	NA
0.642857	0.00376934	0.200401	Bacteria	Proteobacteria	Alphaproteobacteria	Sphingomonadales	Sphingomonadaceae	Sphingomonas
0.785714	0.00251758	0.370085	Bacteria	Proteobacteria	Alphaproteobacteria	Sphingomonadales	Sphingomonadaceae	Sphingomonas
0.214286	0.00246132	0.105467	Bacteria	Proteobacteria	Alphaproteobacteria	Sphingomonadales	Sphingomonadaceae	Sphingobium
0.571429	0.00142053	0.392857	Bacteria	Proteobacteria	Alphaproteobacteria	Sphingomonadales	NA	NA
0.214286	0.00154712	0.0574163	Bacteria	Proteobacteria	Alphaproteobacteria	Sphingomonadales	Erythrobacteraceae	NA
0.571429	0.00146273	0.24812	Bacteria	Proteobacteria	Alphaproteobacteria	Caulobacterales	Caulobacteraceae	Phenylobacterium
0.857143	0.00285513	0.519646	Bacteria	Proteobacteria	Alphaproteobacteria	Caulobacterales	Caulobacteraceae	Caulobacter
0.928571	0.00609001	2.0722	Bacteria	Proteobacteria	Alphaproteobacteria	Caulobacterales	Caulobacteraceae	Brevundimonas
0.428571	0.00267229	0.111878	Bacteria	Proteobacteria	Alphaproteobacteria	Rhodobacterales	Rhodobacteraceae	Paracoccus
0.285714	0.00627286	0.0140137	Bacteria	Proteobacteria	Alphaproteobacteria	Rhizobiales	NA	NA
0.928571	0.005218	0.670649	Bacteria	Proteobacteria	Alphaproteobacteria	Rhizobiales	Methylobacteriaceae	Methylobacterium
0.714286	0.002827	0.583041	Bacteria	Proteobacteria	Alphaproteobacteria	Rhizobiales	Methylobacteriaceae	Methylobacterium
0.571429	0.00251758	0.378586	Bacteria	Proteobacteria	Alphaproteobacteria	Rhizobiales	Bradyrhizobiaceae	Bradyrhizobium
0.5	0.00112518	0.330456	Bacteria	Proteobacteria	Alphaproteobacteria	Rhizobiales	Rhizobiaceae	Agrobacterium
0.428571	0.00105485	0.181818	Bacteria	Proteobacteria	Alphaproteobacteria	Rhizobiales	Aurantimonadaceae	NA
0.142857	0.0016737	0.0129433	Bacteria	Firmicutes	Bacilli	Bacillales	Bacillaceae	Geobacillus
0.428571	0.00248945	0.377441	Bacteria	Firmicutes	Bacilli	Bacillales	Bacillaceae	NA
0.428571	0.00298172	0.220334	Bacteria	Firmicutes	Bacilli	Bacillales	Staphylococcaceae	Jeotgalicoccus
0.428571	0.0045007	0.169671	Bacteria	Firmicutes	Bacilli	Bacillales	Staphylococcaceae	NA
0.928571	0.0118565	0.281299	Bacteria	Firmicutes	Bacilli	Bacillales	Staphylococcaceae	Staphylococcus
0.857143	0.0172996	0.612869	Bacteria	Firmicutes	Bacilli	Bacillales	Staphylococcaceae	Staphylococcus
0.428571	0.00113924	0.277457	Bacteria	Firmicutes	Bacilli	Turicibacterales	Turicibacteraceae	Turicibacter
0.285714	0.00156118	0.191667	Bacteria	Firmicutes	Bacilli	Gemellales	Gemellaceae	NA
0.214286	0.00101266	0.0609917	Bacteria	Firmicutes	Bacilli	Exiguobacterales	NA	NA
0.142857	0.00178622	0.00736903	Bacteria	Firmicutes	Bacilli	Exiguobacterales	Exiguobacteraceae	Exiguobacterium
0.142857	0.00270042	0.00454351	Bacteria	Firmicutes	Bacilli	Bacillales	Planococcaceae	Planomicrobium
0.571429	0.00180028	0.109088	Bacteria	Firmicutes	Bacilli	Lactobacillales	Aerococcaceae	Aerococcus
0.785714	0.0266526	0.0249844	Bacteria	Firmicutes	Bacilli	Lactobacillales	Enterococcaceae	Vagococcus
0.857143	0.0482278	0.211324	Bacteria	Firmicutes	Bacilli	Lactobacillales	Enterococcaceae	Enterococcus
0.357143	0.0450914	0.0348452	Bacteria	Firmicutes	Bacilli	Lactobacillales	Enterococcaceae	NA
0.642857	0.00260197	0.530104	Bacteria	Firmicutes	Bacilli	Lactobacillales	Streptococcaceae	Streptococcus
0.5	0.00115331	0.0634222	Bacteria	Firmicutes	Bacilli	Lactobacillales	Streptococcaceae	Streptococcus
0.785714	0.0180731	0.334735	Bacteria	Firmicutes	Bacilli	Lactobacillales	Streptococcaceae	Streptococcus
0.571429	0.00333333	0.112556	Bacteria	Firmicutes	Bacilli	Lactobacillales	Streptococcaceae	Lactococcus
0.357143	0.0025879	0.0365889	Bacteria	Firmicutes	Bacilli	Lactobacillales	Carnobacteriaceae	Carnobacterium
0.285714	0.00108298	0.0353118	Bacteria	Firmicutes	Bacilli	Lactobacillales	Lactobacillaceae	NA
0.571429	0.00676512	0.23165	Bacteria	Firmicutes	Bacilli	Lactobacillales	Lactobacillaceae	Lactobacillus
0.571429	0.00534459	0.210451	Bacteria	Firmicutes	Bacilli	Lactobacillales	Lactobacillaceae	Lactobacillus
0.214286	0.00362869	0.0152769	Bacteria	Tenericutes	Mollicutes	Entomoplasmatales	NA	NA
0.428571	0.00196906	0.0485192	Bacteria	Firmicutes	Clostridia	Clostridiales	Clostridiaceae	Finegoldia
0.285714	0.00122363	0.17791	Bacteria	Firmicutes	Clostridia	Clostridiales	Clostridiaceae	Anaerococcus
0.357143	0.00196906	0.284211	Bacteria	Firmicutes	Clostridia	Clostridiales	Clostridiaceae	Anaerococcus
0.285714	0.00123769	0.0889242	Bacteria	Firmicutes	Clostridia	Clostridiales	Clostridiaceae	Peptoniphilus
0.571429	0.00528833	0.4258	Bacteria	Firmicutes	Clostridia	Clostridiales	Peptostreptococcaceae	NA
0.785714	0.00807314	0.216666	Bacteria	Firmicutes	Clostridia	Clostridiales	Clostridiaceae	Clostridium
0.142857	0.00503516	0.0331785	Bacteria	Firmicutes	Clostridia	Clostridiales	Ruminococcaceae	NA
0.142857	0.00225035	0.0320129	Bacteria	Actinobacteria	Actinobacteria	Actinomycetales	Frankiaceae	NA
0.214286	0.00112518	0.0562844	Bacteria	Actinobacteria	Actinobacteria	Actinomycetales	Tsukamurellaceae	Tsukamurella
0.571429	0.00160338	0.0606578	Bacteria	Actinobacteria	Actinobacteria	Actinomycetales	Nocardiaceae	Rhodococcus
0.642857	0.00438819	0.277685	Bacteria	Actinobacteria	Actinobacteria	Actinomycetales	Nocardiaceae	Rhodococcus
0.428571	0.00223629	0.459405	Bacteria	Actinobacteria	Actinobacteria	Actinomycetales	Corynebacteriaceae	Corynebacterium
0.357143	0.00122363	0.245509	Bacteria	Actinobacteria	Actinobacteria	Actinomycetales	Corynebacteriaceae	Corynebacterium
0.357143	0.00101266	0.104457	Bacteria	Actinobacteria	Actinobacteria	Actinomycetales	Dietziaceae	Dietzia
0.214286	0.00111111	0.00816327	Bacteria	Actinobacteria	Actinobacteria	Actinomycetales	Micrococcaceae	Rothia
0.857143	0.00720113	0.147138	Bacteria	Actinobacteria	Actinobacteria	Actinomycetales	Micrococcaceae	Rothia
0.714286	0.00222222	0.684385	Bacteria	Actinobacteria	Actinobacteria	Actinomycetales	Micrococcaceae	Arthrobacter
0.428571	0.00302391	0.0901468	Bacteria	Actinobacteria	Actinobacteria	Actinomycetales	Micrococcaceae	NA
0.642857	0.00421941	0.516876	Bacteria	Actinobacteria	Actinobacteria	Actinomycetales	Micrococcaceae	Micrococcus
0.642857	0.00361463	0.165076	Bacteria	Actinobacteria	Actinobacteria	Actinomycetales	Micrococcaceae	Microbispora
0.857143	0.0177356	0.58626	Bacteria	Actinobacteria	Actinobacteria	Actinomycetales	NA	NA
0.214286	0.0128129	0.159807	Bacteria	Tenericutes	Mollicutes	Mycoplasmatales	Mycoplasmataceae	Mycoplasma
0.142857	0.00135021	0.0108742	Bacteria	Actinobacteria	Actinobacteria	Actinomycetales	Brevibacteriaceae	Brevibacterium
0.642857	0.00724332	0.210178	Bacteria	Actinobacteria	Actinobacteria	Actinomycetales	Brevibacteriaceae	Brevibacterium
